# Supplementary material for: Safety of FOLFIRI + Durvalumab +/− Tremelimumab in Second Line of Patients with Advanced Gastric Cancer: A Safety Run-In from the Randomized Phase II Study DURIGAST PRODIGE 59
Source: Biomedicines. 2022 May 23;10(5):1211. doi: 10.3390/biomedicines10051211 (PMC9138589; doi:10.3390/biomedicines10051211)
Supplement: Supplementary file 1 [file biomedicines-10-01211-s001.zip]

Archive with 2 entries (2 files):
- Supplementary Data S1.pdf
- Supplementary Data S2.pdf
